# Supplementary material for: JmjC catalysed histone H2a N-methyl arginine demethylation and C4-arginine hydroxylation reveals importance of sequence-reactivity relationships
Source: Commun Biol. 2024 Nov 27;7:1583. doi: 10.1038/s42003-024-07183-5 (PMC11603075; doi:10.1038/s42003-024-07183-5)
Supplement: Supplementary file 3 — Supplementary Data [file 42003_2024_7183_MOESM3_ESM.xlsx]

## Sheet: Figure 3a
ion m/z	relative abundance (%)
102.017	3.46875
102.032	5.875
102.108	4.3125
102.108	5.4375
102.115	3.96875
102.118	3.90625
102.124	3.8125
102.129	4.71875
102.153	4.0625
102.161	3.5625
102.163	4.21875
102.187	3.3125
102.24	5.34375
103.074	4.03125
103.074	3.28125
174.111	10.2812
174.111	14.4375
174.111	13.1562
174.111	5.25
174.111	3.78125
174.111	14.8438
174.111	6.8125
174.111	4.34375
174.111	7.0625
174.111	7.875
174.111	10.5
174.111	3.59375
174.112	5.96875
204.098	2.47187
209.351	0.86875
251.635	1.70312
251.965	0.95625
252.047	0.946875
252.642	2.925
252.642	2.1875
252.642	1.18437
252.642	1.40938
252.642	1.73125
252.643	3.4375
272.664	0.975
272.91	1.04688
273.161	8.0625
273.163	2.63437
273.663	0.13625
273.663	0.241875
273.663	0.5375
273.663	0.396875
273.664	0.270625
273.741	1.58438
302.156	1.28125
302.954	1.09688
303.166	2.25937
303.166	2.13437
303.166	3.04062
303.166	0.93125
303.166	3.625
303.166	2.51875
303.168	1.05
337.191	1.06875
337.191	1.90625
337.692	0.7
337.692	0.3625
337.692	2.71875
337.692	0.59375
337.693	0.4375
337.694	0.156875
337.808	1.09375
346.403	1.00313
347.166	0.8625
347.167	1.55313
360.198	23.25
360.198	4.59375
360.199	16.6875
360.199	5.28125
360.199	9.125
360.199	4.5625
360.199	3.25
360.199	17
360.199	13.25
360.2	3.625
365.702	3.78125
365.702	1.15
365.702	2.58125
366.201	0.110313
366.201	0.110313
366.203	0.172813
366.203	0.172813
366.205	0.821875
366.205	0.821875
367.212	1.58438
367.213	6.1875
394.212	12.0625
394.212	14.8438
394.212	1.2625
394.212	8.96875
394.213	1.85625
394.214	2.8
394.214	1.38125
394.714	1.22812
394.735	0.996875
401.724	3.1875
402.731	5.15625
402.732	1.09375
402.732	2.22187
402.733	1.18437
402.733	2.72812
402.733	1.16562
402.734	1.5875
417.219	16.6562
417.22	38.125
417.22	33.125
417.22	6.625
417.22	3.46875
417.22	4.625
417.221	40.3125
417.221	8.6875
417.221	13.75
417.221	11.5
417.221	21.625
417.221	1.12187
417.221	18.3125
417.221	8.78125
417.221	4.09375
417.221	3.28125
417.221	5.46875
417.221	8.75
417.222	2.57187
417.222	5.28125
417.222	1.65938
457.746	1.13437
458.257	2.75625
458.26	2.13125
458.26	2.00937
458.262	2.2875
458.761	1.53125
458.762	1.47812
458.762	0.158125
458.762	0.21875
458.764	0.09125
459.007	1.2125
465.498	8.8125
465.539	3.90625
465.569	5.875
465.589	5.53125
465.59	10.0312
465.773	0.99375
466.778	1.69687
466.78	1.175
493.779	1.94063
494.04	2.11875
494.281	0.029156
494.281	1.59688
501.053	0.9375
501.289	3.65625
501.289	2.08125
501.293	5.21875
501.795	2.54375
502.296	4.96875
502.297	6.09375
502.798	0.553125
502.798	0.371875
502.801	0.19
502.803	0.254375
503.301	0.378125
545.312	3.53125
545.314	31.2188
545.314	18.4375
545.314	4.625
545.315	10.7188
545.315	35
545.315	10.75
545.315	54.0625
545.315	8.625
545.315	5.09375
545.315	49.0625
545.316	4.03125
545.316	15.2812
545.316	55.625
545.316	8.25
545.316	10.875
545.316	2.38437
545.316	34.6875
545.317	18.5312
545.318	2.1625
545.319	1.97188
545.319	2.89688
571.829	5.3125
571.83	1.20312
571.83	1.3
572.331	0.603125
572.331	2.64688
572.334	1.20312
579.787	1.14062
580.344	1.72812
580.344	5.375
580.347	3.6875
580.348	4.84375
580.349	2.60938
604.048	1.04062
604.317	1.275
607.347	3.71875
607.347	3.875
607.349	4.8125
607.349	4.375
607.35	1.19375
607.351	3.5625
607.763	0.9
607.847	1.37813
607.847	0.95
607.854	2.15625
615.081	0.996875
615.359	2.05625
615.362	1.20312
615.362	1.20625
615.866	3.0875
615.866	3.09375
615.866	3.25
615.867	7.9375
616.001	1.075
671.396	2.22187
671.396	2.375
671.397	2.83438
671.902	2.5375
671.903	2.1875
673.37	5.28125
673.371	6.875
673.372	54.375
673.372	42.8125
673.372	10.7188
673.372	50.9375
673.373	23.0625
673.373	8.53125
673.373	1.85625
673.374	56.25
673.374	15.3125
673.374	14
673.374	15.4375
673.375	18.2188
673.375	16.5312
673.375	5.5625
673.376	3.84375
673.376	19.8125
673.378	8.75
673.378	2.46563
673.378	3.59375
678.913	1.06563
679.911	1.32812
706.512	1.6
706.917	2.70625
730.392	6.21875
730.393	53.4375
730.394	44.0625
730.394	23.9688
730.394	12.6875
730.394	27.5312
730.394	21.5625
730.394	28.2812
730.394	15.1875
730.395	45.9375
730.395	25.0312
730.395	2.96563
730.395	33.4375
730.395	62.8125
730.395	11.4688
730.396	27.8438
730.396	16.1875
730.396	10.5625
730.396	6.1875
730.398	12.0625
730.398	2.74063
730.399	5.78125
732.408	0.475
736.429	1.225
736.934	7.4375
736.935	3.9375
736.935	9.84375
736.941	1.66562
770.388	1.1625
770.957	1.275
771.457	0.315625
771.459	1.19375
771.46	2.19062
771.461	0.50625
771.462	2.80938
771.462	1.8625
771.464	1.40625
771.466	2.28437
771.467	1.23438
787.088	1.2125
787.413	4.6875
787.415	20.1875
787.415	2.61563
787.416	46.5625
787.416	3.9375
787.417	20.5625
787.417	14.3125
787.417	9.3125
787.417	14.1562
787.417	17
787.417	30.1875
787.417	19.625
787.417	31.25
787.418	18.75
787.42	2.68125
787.42	24.4062
787.42	4.96875
787.42	2.57812
787.42	11.4688
787.421	2.52813
800.963	4.78125
800.964	1.33125
800.965	4.53125
800.966	4.65625
800.966	4.71875
800.966	1.32187
800.97	2.51875
800.972	5.6875
821.483	1.40625
821.484	2.075
821.986	0.07875
821.988	0.10875
821.989	0.390625
821.992	1.20312
864.505	3.78125
864.517	2.09063
864.538	1.08125
865.011	2.95625
865.012	5.09375
865.013	4.15625
892.529	1.8375
892.536	2.54062
892.537	1.62187
893.012	1.25313
893.02	1.21562
893.021	5.25
893.03	1.1875
893.521	4.0625
893.521	2.80938
893.53	3.0125
893.534	2.07187
899.527	1.20938
899.533	4.875
899.539	2.66875
900.043	1.35625
915.036	23.6875
915.508	24.2812
915.509	13.0312
915.509	5.40625
915.509	22.9375
915.51	19.2812
915.511	50.625
915.511	17.3125
915.512	15.0625
915.512	16.7812
915.513	31.875
915.513	17.7188
915.514	8.8125
915.515	32.5
915.518	1.80625
915.518	2.2
915.519	3.71875
931.477	6.96875
932.264	1.25625
942.557	4.53125
943.054	2.42188
943.055	3.625
943.057	0.08625
943.552	1.20312
943.553	1.41875
943.556	1.35
943.556	3.78125
943.556	1.4875
943.564	1.21875
970.56	3.84375
970.56	5.5625
971.064	5.90625
971.069	2.7125
971.071	6.125
971.558	2.25625
971.572	0.884375
986.547	30.9062
986.547	30.9062
986.548	32.1875
986.548	32.1875
986.548	8.0625
986.548	8.0625
986.55	27.1562
986.55	27.1562
986.551	37.8125
986.551	37.8125
986.552	20.875
986.552	20.875
986.552	5.71875
986.552	5.71875
986.553	24.375
986.553	24.375
986.553	3.71875
986.553	3.71875
986.554	16.0625
986.554	16.0625
986.554	25.7812
986.554	25.7812
986.555	6.1875
986.555	6.1875
986.557	9.03125
986.557	9.03125
986.557	1.11563
986.557	1.11563
986.557	4.40625
986.557	4.40625
986.562	0.68125
986.562	0.68125
986.565	2.82812
986.565	2.82812
986.568	2.35625
986.568	2.35625
986.568	1.36563
986.568	1.36563
1002.1	1.23438
1142.64	45
1142.65	67.5
1142.65	19.2812
1142.65	17.6562
1142.65	10.375
1142.65	61.25
1142.65	8.65625
1142.65	5.125
1142.65	100
1142.65	34.0625
1142.65	52.5
1142.65	8.78125
1142.65	59.0625
1142.65	50.9375
1142.66	13.5625
1143.23	1.44687
1159.14	1.24375
1213.51	18.625
1213.66	1.34688
1213.68	28.8125
1213.68	29.125
1213.68	19.4062
1213.68	23.2188
1213.69	9.21875
1213.69	26.0625
1213.69	13.8438
1213.69	20.9688
1213.69	9.5
1341.78	19.9688
1341.78	18.2812
1341.78	21.8438
1341.78	12.1562
1341.78	31.0312
1341.78	30.0938
1341.78	7.28125
1341.78	4.25
1341.79	13.75
1341.79	6.5625
1341.79	18.125
1341.79	6.09375
1357.62	1.62813
1357.81	1.62813
1357.82	3.625
1357.82	5.59375
1357.83	2.67813
1412.82	6.3125
1412.82	10
1412.82	10.6562
1412.82	7.59375
1412.82	12
1412.82	5.875
1412.83	4.59375
1414.21	10.1875
1414.84	9.25
1414.84	2.44687
1414.84	5.3125
1471.86	8.75
1540.91	17.125
1540.91	10.6562
1540.91	2.84063
1540.91	16.5
1540.91	23.0938
1540.91	30.6562
1540.91	28
1540.91	12.75
1540.92	24.6875
1540.92	4.375
1540.92	30.9375
1540.92	6.53125
1540.93	1.54375
1641.95	5.6875
1641.96	11.7812
1641.96	35.625
1641.96	23.75
1641.96	4.1875
1641.96	31.875
1641.96	31.5625
1641.96	44.0625
1641.96	8.875
1641.96	14.0312
1641.96	11.5625
1641.97	44.6875
1641.97	6.3125
1641.97	3.90625
1641.97	46.5625
1641.97	5.96875
1728.02	4.375
1785.06	2.33125
1798.06	4.4375
1798.06	18.75
1798.06	8.0625
1798.06	22.875
1798.06	15.7812
1798.07	9.375
1885.09	14.125
1885.1	12.8438
1885.1	9.53125
1885.1	8.5
1885.1	22.6875
1885.1	21.625
1885.11	30.5312
1885.11	4.625
1941.12	25.7188
1941.13	12.4375
1941.13	7.09375
1972.08	18.0312
1972.12	17.375
1972.12	30.6875
1972.12	12
1972.13	8.15625
1972.15	4.71875
1972.15	20.2188

## Sheet: Figure 3b
H2a(1–20)	H2a(1–20)R3A	H2a(1–25)	H2a(10–29)	H2a(1–21)*	H2a(1–20)R3me2a*	H2a(1–20)R20A	H2a(1–20)-OH*	H2a(1–20)R20Kme3*	H2a(1–20)R20K*
0.562287	0.369182	0.302659	0.036689	0.679982	0.473944	0	0	0.453582	0
0.558041	0.369759	0.390518	0.005104	0.625325	0.583945	0	0	0.379246	0
0.71536	0.373496		0.02148	0.631672	0.473944	0	0	0.494145	0

## Sheet: Figure 5b
ion m/z	relative abundance (%)
232.235	2.54922
288.215	5.44041
331.446	4.67358
351.978	2.13472
372.133	3.17617
375.376	21.5544
409.296	2.48705
428.439	16.114
446.436	7.3057
446.436	7.3057
473.157	5.90674
494.896	1.8342
559.033	2.00518
572.307	14.0415
575.589	22.0725
602.994	4.3057
616.574	27.6684
703.593	17.5648
744.601	23.4197
816.98	12.6425
873.626	30.6736
891.735	35.3368
944.692	100
1088.01	5.23316
1116.88	12.487
1144.86	13.4715

## Sheet: Supplementary Figure 2a
	demethylation		+16 Da
KDM5A	52.427	53.348	0	0
KDM5B	23.54	18.654	0	0
KDM5C	80.591	82.588	0	0
KDM5D	45.629	44.405	0	0

## Sheet: Supplementary Figure 2b
	demethylation			+16 Da
KDM4A	34.0836	37.6163	37.264	0	0	0
KDM4B	53.7655	51.9581	51.6457	0	0	0
KDM4C	12.3348	13.2148	16.3411	0	0	0
KDM4D	12.4455	5.57155	7.19383	0	0	0
KDM4E	80.4205	73.9041	80.1859	46.4339	45.4666	46.4741

## Sheet: Supplementary Figure 3a
[H2a(1–20)] (µM)	repeat
	1	2	3	4	5	6	7	8	9
118.3	6.57554	8.61151	8.26978	7.82734	9.05036	9.06475	8.46043	7.85971	7.64029
91	6.60791		8.90288	8.95324	8.58993	9.02878	8.47482	8.19065	7.8705
70	7.71583	8.03597	8.27698	7.08993	7.39928	7.55755	6.8741	6.6259	6.95683
53.9	6.59712	7.24101	7.67986	7.21942	6.73741	7.05036	6.38129	6.43525	6.83094
41.4	6.92446	6.32014	6.08633	6.1259	6.32014	6.78777	6.60791	6.2518	6.23741
31.9	6.97122	6.1223	6.20863	6.47122	6.06834	6.23022	6.79856	5.69424	6.32734
24.5	5.54317	4.56834	4.84173	5.55755	5.42806	5.33453	4.94245	4.49281	5.11871
18.9	7.0036	5.90288	5.17266	4.8741	4.64389	4.7518	4.97482	4.93166	4.94245
14.5	4.8741	4.43885	5.52158	6.21583	5.78777	5.93525	6.61151	6.81655	7.79856
11.2	4.49281	4.03237	4.10072	5.16547	5.14029	4.96403	7.10432	6.88849	9.32374
8.6	1.77698	1.83453	1.7446	5.07194	5.09352	5.08633	4.72662	4.69065	5.11151
6.6	2.34532	1.9964	2.30216	5.36331	4.97482	4.98921	4.20504		4.22662
5.1	2.19065	2.36331	1.91367	4.86691	5.17266	5.21583	4.65108	5.22302	5.43885
3.9				5.70863	5.32014	5.77338	5.26978	5.38489	2.82374
3				3.71583	3.73741	3.53237	4.23022	4.1223	4.27338

## Sheet: Supplementary Figure 3b
[H2a(1–20)R3me2a] (µM)	repeat
	1	2	3	4	5	6	7	8	9
119	81.9141	83.839	85.9479	90.3273	91.1331	94.4424	96.4424	96.1043	100.27
99.1	83.277	81.5	86.9604	100.421	93.964		78.795	79.223	77.759
86.2		84.9856	73.5576	97.8885	86.7554		84.8417	83.5432	76.3705
79.3	78.8763	78.9449	78.89	81.3058	90.5755	91.8381	81.9101	84.7806	87.7122
75	84.1367	82.8417	86.187	82.8525	82.3453	90.187	83.6511	83.223	84.3597
65.2	79.2194	81.0863	85.2194	80.2338	82.7914	76.9101	85.2374	82.1763	82.2518
56.7	79.2194	81.0863	85.2194	79.5755	75.9065	78.777	72.6367	66.018	75.1655
52.9	72	64.3381	75.3093	88.3201	95.9676	87.3993	79.9856	79.3993	83.5288
35.2	58.2662	57.1151	62.2878	70.8166	77.8849	81.7554	84.8885		69.1475
23.5	49.6619	52.1223	51.2482	57.4245	71.018	71.0432	56.0971	56.0108	56.3273
15.7	36.1942	33.8741	40.4281	56.6367	54.1619	54.4712	48.3237	53.6331	53.6259
10.4	24.3058	21.1727	29.8489	35	49.4856	51.2266	32.2014	38.3165	44.1547
7	23.7086	23.2266		20.7446	20.1655	23	31.6259		30.5971
4.6	10.2698	12.2554	16.4388	8.00719	30.6907	23.1655	21.8885	20.9928	22.4496
3.1	5.83813	6.16547	12.3993	9.53237	7.11511	8.83094	14.277	13.9784	15.0432
2.1	4.21223	4.20863	6.88489	7.03597	7.14389	7.16547	9.08993		9.61871
1.4	2.75899	3.30935	4.8777	3.99281		4.98561	5.7482	1.70504	3.14029
0.9	1.68705	1.7554	2.7446	4.03237	5.5	4.11511	1.19784	2.6295	1.6223
0.6	1.13309	0.985612	2.76259	4.69065	1.89928	1.96043		0.406475	2.16187
0.4		2.15108	0.766187	1.2554	1.03597		1.43885	2.97122	1.3741

## Sheet: Supplementary Figure 3c
[H3(1–21)R2me2a] (µM)	repeat
	1	2	3	4	5	6	7	8	9
119	8.66906	8.59712		9.34892	8.42446	9.07554	8.0474	7.38489	7.42086
79.3	8.94604	8.07914	9.14388	9.32734	8.61871	8.7518		8.01079	9.89209
52.9	8.54317	8.77338	8.43165	10.0863	9.52518	9.57194	7.45376	7.45683	8.56475
35.2	8.01799	8.35612	7.32374	9.34173		9.53597	7.84608	7.88129	8.35252
23.5	6.49281	7.13309	6.61151	8.53597	8.50719	7.90648	7.05782	7.01439
15.7		5.46403	5.21223	8.41727	8.2518	6.17266	5.75542	6.15108	6.54317
10.4	4.85252		6.07914	3.84532	6.65468	6.3777	5.86484	6.05036	5.88849
7	3.30216	6.20504	4.67266		6.68705	6.86331	4.9395	3.3777	5.75899
4.6	4.46763	3.76259	3.39209	5.32374	4.04317	5.64389	5.46954	5.28058	5.0036
3.1		0.514388	2.82014	4.30576	4.14748	4.38849	3.74673	3.82734	1.58273
2.1	1.70863	1.53597	3.17266	3.79496	3.60072	3.35252	3.80335	2.34892	3.17266
1.4	3.95324	1.04676	2.70144	2.54676	2.06834	2.36331	2.07477	1.96763	2.19065
0.9	0.856115	1.43885	0.107194	1.48201	1.43525	1.34532	0.419453	0.460432	0.5
0.6	1.73741	0.363309	1.46763	1.7446	1.44964	1.64029	0.228117	0.103597	0.485612
0.4	0.996403	0.467626	0.593525	0.221583	1.09353	1.71942		0.084173	0.042806

## Sheet: Supplementary Figure 4a
time (min)	KDM4E			KDM5C
0	0	0	0	0	0	0
5	3.34112	5.78685	-0.80248	-4.61146	1.21427	6.76641
15	-0.94165	5.09102	-0.7355	6.63321	6.87143	19.5603
30	22.6189	32.3989	20.757	38.5829		44.7254
45	29.5376	33.3686	28.8806	64.1732	64.8428	72.262
60	41.1416	35.7562	37.6375	81.9609	81.6263	82.8852
75	48.3844	47.469	46.9153	85.9119	87.0734	90.3242
90	60.0026	49.7939	54.7629	92.0497	90.1323	97.0348
105	62.5982	62.265	60.6438	95.3885	93.3144	100

## Sheet: Supplementary Figure 4b
repeat	KDM4E	KDM5C
1	0.163399	0.380344
2	0.141004	0.377472
3	0.158629	0.365444

[truncated: 13 more sheets: Supplementary Figure 5b, Supplementary Figure 6b, Supplementary Figure 7a , Supplementary Figure 7b, Supplementary Figure 7c, Supplementary Figure 9a, Supplementary Figure 9b, Supplementary Figure 12d R20me1, Supplementary Fig 12d R20me2a, Supplementary Fig 12d R20me2s, Supplementary Figure 13, Supplementary Figure 15 , Supplementary Figure 17]
